# Supplementary material for: Copper (II) Species with Improved Anti-Melanoma and Antibacterial Activity by Inclusion in β-Cyclodextrin
Source: Int J Mol Sci. 2023 Jan 31;24(3):2688. doi: 10.3390/ijms24032688 (PMC9916925; doi:10.3390/ijms24032688)
Supplement: Supplementary file 1 [file ijms-24-02688-s001.zip]

Archive with 1 entries (1 files):
- ijms-2153883-supplementary.pdf
